# Supplementary material for: Site-specific impacts on gene expression and behavior in fathead minnows (Pimephales promelas) exposed in situ to streams adjacent to sewage treatment plants
Source: BMC Bioinformatics. 2009 Oct 8;10(Suppl 11):S11. doi: 10.1186/1471-2105-10-S11-S11 (PMC2759673; doi:10.1186/1471-2105-10-S11-S11)
Supplement: Additional file 1 — functional clustering of enriched GO biological processes altered in site # 7. [file 1471-2105-10-S11-S11-S1.xls]

## Sheet: SITE 7
GONAD
Term	PValue
Functional Group 1
GO:0008152~metabolic process	9.68105e-09
GO:0044237~cellular metabolic process	1.13529e-08
GO:0044238~primary metabolic process	3.17592e-07
Functional Group 2
GO:0044260~cellular macromolecule metabolic process	0.000149203
GO:0019538~protein metabolic process	0.000152066
GO:0044267~cellular protein metabolic process	0.000201445
Functional Group 3
GO:0000375~RNA splicing, via transesterification reactions	0.00128178
GO:0000377~RNA splicing, via transesterification reactions	0.00128178
with bulged adenosine as nucleophile
GO:0000398~nuclear mRNA splicing, via spliceosome	0.00128178
Functional Group 4
GO:0033036~macromolecule localization	0.00029584
GO:0015031~protein transport	0.000894372
GO:0045184~establishment of protein localization	0.00245699
GO:0008104~protein localization	0.00585988
Functional Group 5
GO:0030163~protein catabolic process	0.000840231
GO:0006511~ubiquitin-dependent protein catabolic process	0.0045679
GO:0019941~modification-dependent protein catabolic process	0.00492399
GO:0043632~modification-dependent macromolecule catabolic process	0.00492399
GO:0051603~proteolysis involved in cellular protein catabolic process	0.00531133
GO:0044257~cellular protein catabolic process	0.00575836
Functional Group 6
GO:0051726~regulation of cell cycle	0.00306947
GO:0022402~cell cycle process	0.00494713
GO:0000074~regulation of progression through cell cycle	0.00585206
Functional Group 7
GO:0050657~nucleic acid transport	0.00410973
GO:0050658~RNA transport	0.00410973
GO:0051236~establishment of RNA localization	0.00410973
GO:0006403~RNA localization	0.0046595
GO:0015931~nucleobase, nucleoside, nucleotide and nucleic	0.00872794
acid transport
GO:0051028~mRNA transport	0.0101274
Functional Group 8
GO:0046907~intracellular transport	0.0012962
GO:0051649~establishment of cellular localization	0.0143216
GO:0051641~cellular localization	0.0200065
Functional Group 9
GO:0051252~regulation of RNA metabolic process	0.0138157
GO:0043488~regulation of mRNA stability	0.0257927
GO:0043487~regulation of RNA stability	0.0304825
Functional Group 10
GO:0009304~tRNA transcription	0.0104711
GO:0009303~rRNA transcription	0.0304825
GO:0006383~transcription from RNA polymerase III promoter	0.137347
LIVER
Term	PValue
Functional Group 1
GO:0044237~cellular metabolic process	1.43354e-10
GO:0008152~metabolic process	5.60595e-09
GO:0044238~primary metabolic process	7.16276e-09
Functional Group 2
GO:0019538~protein metabolic process	3.22098e-08
GO:0044267~cellular protein metabolic process	5.54614e-08
GO:0044260~cellular macromolecule metabolic process	1.29207e-07
Functional Group 3
GO:0016071~mRNA metabolic process	1.23621e-05
GO:0008380~RNA splicing	3.18429e-05
GO:0006397~mRNA processing	4.70218e-05
Functional Group 4
GO:0012501~programmed cell death	3.86318e-05
GO:0006915~apoptosis	7.43329e-05
GO:0008219~cell death	0.000111134
GO:0016265~death	0.000111134
GO:0048468~cell development	0.0105064
Functional Group 5
GO:0006511~ubiquitin-dependent protein catabolic process	0.000751192
GO:0019941~modification-dependent protein catabolic process	0.000824314
GO:0043632~modification-dependent macromolecule catabolic process	0.000824314
GO:0051603~proteolysis involved in cellular protein catabolic process	0.000904007
GO:0044257~cellular protein catabolic process	0.000983112
GO:0030163~protein catabolic process	0.00313889
GO:0044265~cellular macromolecule catabolic process	0.0039375
Functional Group 6
GO:0046907~intracellular transport	0.00153773
GO:0051641~cellular localization	0.0037767
GO:0051649~establishment of cellular localization	0.00456758
Functional Group 7
GO:0043285~biopolymer catabolic process	0.00116317
GO:0044265~cellular macromolecule catabolic process	0.0039375
GO:0009057~macromolecule catabolic process	0.00722193
Functional Group 8
GO:0006626~protein targeting to mitochondrion	0.00132614
GO:0043681~protein import into mitochondrion	0.00237423
GO:0006839~mitochondrial transport	0.0205595
Functional Group 9
GO:0000375~RNA splicing, via transesterification reactions	0.0041077
GO:0000377~RNA splicing, via transesterification reactions	0.0041077
with bulged adenosine as nucleophile
GO:0000398~nuclear mRNA splicing, via spliceosome	0.0041077
Functional Group 10
GO:0000074~regulation of progression through cell cycle	0.00468189
GO:0051726~regulation of cell cycle	0.00506974
GO:0022402~cell cycle process	0.00582966
Functional Group 11
GO:0006120~mitochondrial electron transport, NADH to ubiquinone	0.00320993
GO:0042775~organelle ATP synthesis coupled electron transport	0.00912616
GO:0042773~ATP synthesis coupled electron transport	0.0143067
Functional Group 12
GO:0009057~macromolecule catabolic process	0.00722193
GO:0044248~cellular catabolic process	0.0094945
GO:0009056~catabolic process	0.0311626
Functional Group 13
GO:0043414~biopolymer methylation	0.00859699
GO:0032259~methylation	0.0219813
GO:0006730~one-carbon compound metabolic process	0.0513533
Functional Group 14
GO:0007596~blood coagulation	0.0196117
GO:0042060~wound healing	0.0210774
GO:0050817~coagulation	0.0214178
GO:0007599~hemostasis	0.0243325
GO:0050878~regulation of body fluid levels	0.0489686
Functional Group 15
GO:0048468~cell development	0.0105064
GO:0048869~cellular developmental process	0.0432531
GO:0030154~cell differentiation	0.0432531
Functional Group 16
GO:0006417~regulation of translation	0.0339675
GO:0031326~regulation of cellular biosynthetic process	0.0512538
GO:0051246~regulation of protein metabolic process	0.0668623
GO:0009889~regulation of biosynthetic process	0.0776534
