# Supplementary material for: Site-specific impacts on gene expression and behavior in fathead minnows (Pimephales promelas) exposed in situ to streams adjacent to sewage treatment plants
Source: BMC Bioinformatics. 2009 Oct 8;10(Suppl 11):S11. doi: 10.1186/1471-2105-10-S11-S11 (PMC2759673; doi:10.1186/1471-2105-10-S11-S11)
Supplement: Additional file 2 — functional clustering of enriched GO biological processes altered in site # 12. [file 1471-2105-10-S11-S11-S2.xls]

## Sheet: SITE 12
GONAD
Term	PValue
Functional Group 1
GO:0044265~cellular macromolecule catabolic process	0.0179057
GO:0044248~cellular catabolic process	0.0269974
GO:0009057~macromolecule catabolic process	0.0374093
GO:0009056~catabolic process	0.0608136
Functional Group 2
GO:0050794~regulation of cellular process	0.0290236
GO:0050789~regulation of biological process	0.0304508
GO:0065007~biological regulation	0.0423379
Functional Group 3
Term	PValue
GO:0007242~intracellular signaling cascade	0.00268784
GO:0007165~signal transduction	0.265155
GO:0007154~cell communication	0.276757
LIVER
Term	PValue
Functional Group 1
GO:0016125~sterol metabolic process	8.83783e-11
GO:0016126~sterol biosynthetic process	9.57068e-10
GO:0008202~steroid metabolic process	1.31687e-08
GO:0006694~steroid biosynthetic process	3.34957e-08
GO:0008610~lipid biosynthetic process	7.35681e-07
GO:0006629~lipid metabolic process	2.10627e-06
GO:0006066~alcohol metabolic process	3.07981e-06
GO:0044255~cellular lipid metabolic process	3.58062e-06
GO:0008203~cholesterol metabolic process	5.73541e-06
GO:0006695~cholesterol biosynthetic process	1.55977e-05
GO:0009058~biosynthetic process	0.00141684
GO:0008299~isoprenoid biosynthetic process	0.00555966
GO:0006720~isoprenoid metabolic process	0.013559
Functional Group 2
GO:0051179~localization	0.0251129
GO:0051234~establishment of localization	0.0326258
GO:0006810~transport	0.0402219
Functional Group 3
GO:0007167~enzyme linked receptor protein signaling pathway	0.0271218
GO:0007179~transforming growth factor beta receptor signaling pathway	0.0366898
GO:0007178~transmembrane receptor protein serine/threonine	0.0780678
kinase signaling pathway
Functional Group 4
GO:0007154~cell communication	0.0494011
GO:0007165~signal transduction	0.0665226
GO:0007242~intracellular signaling cascade	0.102612
Functional Group 5
GO:0048523~negative regulation of cellular process	0.002553
GO:0048519~negative regulation of biological process	0.00381763
GO:0043066~negative regulation of apoptosis	0.0118296
GO:0043069~negative regulation of programmed cell death	0.0124565
GO:0042981~regulation of apoptosis	0.0403762
GO:0043067~regulation of programmed cell death	0.0424449
GO:0006916~anti-apoptosis	0.0789562
GO:0006915~apoptosis	0.0928519
GO:0012501~programmed cell death	0.0965048
GO:0008219~cell death	0.12073
GO:0016265~death	0.12073
GO:0048468~cell development	0.201155
GO:0043065~positive regulation of apoptosis	0.445681
GO:0043068~positive regulation of programmed cell death	0.449681
GO:0030154~cell differentiation	0.5317
GO:0048869~cellular developmental process	0.5317
GO:0051704~multi-organism process	0.5685
Functional Group 6
GO:0006605~protein targeting	0.0411283
GO:0046907~intracellular transport	0.0608638
GO:0016043~cellular component organization and biogenesis	0.0736247
GO:0051641~cellular localization	0.087723
GO:0006996~organelle organization and biogenesis	0.0949252
GO:0008104~protein localization	0.0959779
GO:0015031~protein transport	0.119099
GO:0033036~macromolecule localization	0.124351
GO:0017038~protein import	0.13841
GO:0051649~establishment of cellular localization	0.150612
GO:0045184~establishment of protein localization	0.152482
GO:0006886~intracellular protein transport	0.219058
Functional Group 7
GO:0042127~regulation of cell proliferation	0.0285419
GO:0007417~central nervous system development	0.0686117
GO:0007420~brain development	0.069465
GO:0048522~positive regulation of cellular process	0.134936
GO:0008285~negative regulation of cell proliferation	0.17317
GO:0008283~cell proliferation	0.192254
GO:0008284~positive regulation of cell proliferation	0.417251
Functional Group 8
GO:0043066~negative regulation of apoptosis	0.0118296
GO:0043069~negative regulation of programmed cell death	0.0124565
GO:0007049~cell cycle	0.159473
GO:0000074~regulation of progression through cell cycle	0.37929
GO:0051726~regulation of cell cycle	0.383346
GO:0022402~cell cycle process	0.653961
Functional Group 9
GO:0051239~regulation of multicellular organismal process	0.0296873
GO:0002253~activation of immune response	0.0614815
GO:0006959~humoral immune response	0.0696096
GO:0050778~positive regulation of immune response	0.0886172
GO:0002684~positive regulation of immune system process	0.090415
GO:0050776~regulation of immune response	0.116636
GO:0002682~regulation of immune system process	0.120526
GO:0051240~positive regulation of multicellular organismal process	0.132384
GO:0002376~immune system process	0.54137
GO:0006955~immune response	0.659563
