# Supplementary material for: Site-specific impacts on gene expression and behavior in fathead minnows (Pimephales promelas) exposed in situ to streams adjacent to sewage treatment plants
Source: BMC Bioinformatics. 2009 Oct 8;10(Suppl 11):S11. doi: 10.1186/1471-2105-10-S11-S11 (PMC2759673; doi:10.1186/1471-2105-10-S11-S11)
Supplement: Additional file 3 — functional clustering of enriched GO biological processes altered in site # 13. [file 1471-2105-10-S11-S11-S3.xls]

## Sheet: SITE 13
GONAD
Term	PValue
Functional Group 1
GO:0044238~primary metabolic process	1.62197e-09
GO:0044237~cellular metabolic process	6.43544e-09
GO:0008152~metabolic process	9.27757e-09
Functional Group 2
GO:0015031~protein transport	7.70154e-07
GO:0045184~establishment of protein localization	3.57202e-06
GO:0033036~macromolecule localization	6.68239e-06
GO:0008104~protein localization	1.20723e-05
Functional Group 3
GO:0019538~protein metabolic process	1.01991e-06
GO:0044267~cellular protein metabolic process	1.18408e-05
GO:0044260~cellular macromolecule metabolic process	1.53576e-05
Functional Group 4
GO:0046907~intracellular transport	3.57126e-06
GO:0051649~establishment of cellular localization	5.90358e-05
GO:0051641~cellular localization	7.74152e-05
Functional Group 5
GO:0043412~biopolymer modification	1.53118e-05
GO:0006464~protein modification process	2.37463e-05
GO:0043687~post-translational protein modification	0.000159866
Functional Group 6
GO:0006364~rRNA processing	4.30891e-05
GO:0016072~rRNA metabolic process	6.8997e-05
GO:0042254~ribosome biogenesis and assembly	0.000100016
Functional Group 7
GO:0000375~RNA splicing, via transesterification reactions	0.000123663
GO:0000398~nuclear mRNA splicing, via spliceosome	0.000123663
GO:0000377~RNA splicing, via transesterification reactions	0.000123663
with bulged adenosine as nucleophile
Functional Group 8
GO:0017038~protein import	0.000229357
GO:0006606~protein import into nucleus	0.000853114
GO:0051170~nuclear import	0.00104677
Functional Group 9
GO:0051179~localization	0.00345315
GO:0006810~transport	0.00358013
GO:0051234~establishment of localization	0.00764107
Functional Group 10
GO:0006793~phosphorus metabolic process	0.0146205
GO:0006796~phosphate metabolic process	0.0146205
GO:0016310~phosphorylation	0.0190035
Functional Group 11
GO:0031326~regulation of cellular biosynthetic process	0.019181
GO:0006417~regulation of translation	0.0197563
GO:0009889~regulation of biosynthetic process	0.0210504
Functional Group 12
GO:0051338~regulation of transferase activity	0.0226268
GO:0043549~regulation of kinase activity	0.0345991
GO:0045859~regulation of protein kinase activity	0.0498471
Functional Group 13
GO:0050435~beta-amyloid metabolic process	0.0217018
GO:0042987~amyloid precursor protein catabolic process	0.0408064
GO:0042982~amyloid precursor protein metabolic process	0.0942554
LIVER
Term	PValue
Functional Group 1
GO:0006397~mRNA processing	1.14186e-06
GO:0008380~RNA splicing	1.4324e-06
GO:0016071~mRNA metabolic process	2.5252e-06
Functional Group 2
GO:0008152~metabolic process	2.82046e-06
GO:0044237~cellular metabolic process	6.13368e-06
GO:0044238~primary metabolic process	1.2548e-05
Functional Group 3
GO:0046907~intracellular transport	1.16457e-05
GO:0051641~cellular localization	9.53412e-05
GO:0051649~establishment of cellular localization	9.55322e-05
Functional Group 4
GO:0033036~macromolecule localization	0.000462251
GO:0045184~establishment of protein localization	0.00104312
GO:0015031~protein transport	0.00114686
GO:0008104~protein localization	0.00165503
Functional Group 5
GO:0000375~RNA splicing, via transesterification reactions	0.00127514
GO:0000377~RNA splicing, via transesterification reactions	0.00127514
with bulged adenosine as nucleophile
GO:0000398~nuclear mRNA splicing, via spliceosome	0.00127514
Functional Group 6
GO:0044260~cellular macromolecule metabolic process	0.000999114
GO:0044267~cellular protein metabolic process	0.00111333
GO:0019538~protein metabolic process	0.002068
Functional Group 7
GO:0016072~rRNA metabolic process	0.000867758
GO:0006364~rRNA processing	0.00301186
GO:0042254~ribosome biogenesis and assembly	0.00605946
Functional Group 8
GO:0051179~localization	0.000927997
GO:0051234~establishment of localization	0.0093163
GO:0006810~transport	0.0172247
Functional Group 9
GO:0001568~blood vessel development	0.00456474
GO:0001944~vasculature development	0.00520921
GO:0048514~blood vessel morphogenesis	0.0286452
Functional Group 10
GO:0048646~anatomical structure formation	0.0196471
GO:0048514~blood vessel morphogenesis	0.0286452
GO:0001525~angiogenesis	0.0671873
Functional Group 11
GO:0006403~RNA localization	0.0176771
GO:0015931~nucleobase, nucleoside, nucleotide and nucleic acid transport	0.0311274
GO:0051028~mRNA transport	0.0315435
GO:0050658~RNA transport	0.047077
GO:0050657~nucleic acid transport	0.047077
GO:0051236~establishment of RNA localization	0.047077
Functional Group 12
GO:0045941~positive regulation of transcription	0.0200703
GO:0045935~positive regulation of nucleobase, nucleoside, nucleotide	0.0259052
and nucleic acid metabolic process
GO:0031325~positive regulation of cellular metabolic process	0.0470348
GO:0009893~positive regulation of metabolic process	0.0802975
Functional Group 13
GO:0006807~nitrogen compound metabolic process	0.045018
GO:0006519~amino acid and derivative metabolic process	0.0621675
GO:0009308~amine metabolic process	0.0624053
Functional Group 14
GO:0006417~regulation of translation	0.0377462
GO:0031326~regulation of cellular biosynthetic process	0.0598291
GO:0009889~regulation of biosynthetic process	0.0956582
Functional Group 15
GO:0048747~muscle fiber development	0.0629333
GO:0048741~skeletal muscle fiber development	0.0629333
GO:0045445~myoblast differentiation	0.0758971
