# Supplementary material for: Site-specific impacts on gene expression and behavior in fathead minnows (Pimephales promelas) exposed in situ to streams adjacent to sewage treatment plants
Source: BMC Bioinformatics. 2009 Oct 8;10(Suppl 11):S11. doi: 10.1186/1471-2105-10-S11-S11 (PMC2759673; doi:10.1186/1471-2105-10-S11-S11)
Supplement: Additional file 4 — functional clustering of enriched GO biological processes altered in site # 21. [file 1471-2105-10-S11-S11-S4.xls]

## Sheet: SITE 21
GONAD
Term	PValue
Functional Group 1
GO:0044238~primary metabolic process	9.09097e-09
GO:0044237~cellular metabolic process	5.83166e-07
GO:0008152~metabolic process	5.93011e-07
Functional Group 2
GO:0019538~protein metabolic process	4.46859e-08
GO:0044267~cellular protein metabolic process	2.95308e-06
GO:0044260~cellular macromolecule metabolic process	4.58128e-06
Functional Group 3
GO:0015031~protein transport	1.64181e-05
GO:0045184~establishment of protein localization	7.92393e-05
GO:0008104~protein localization	8.16227e-05
GO:0033036~macromolecule localization	0.000176522
Functional Group 4
GO:0046907~intracellular transport	0.000124023
GO:0051649~establishment of cellular localization	0.00162655
GO:0051641~cellular localization	0.0016545
Functional Group 5
GO:0006486~protein amino acid glycosylation	0.0115464
GO:0043413~biopolymer glycosylation	0.012761
GO:0009101~glycoprotein biosynthetic process	0.0162164
LIVER
Term	PValue
Functional Group 1
GO:0006119~oxidative phosphorylation	1.04449e-07
GO:0042775~organelle ATP synthesis coupled electron transport	1.58236e-07
GO:0042773~ATP synthesis coupled electron transport	5.10481e-07
GO:0006120~mitochondrial electron transport, NADH to ubiquinone	1.42558e-05
Functional Group 2
GO:0044260~cellular macromolecule metabolic process	9.96157e-07
GO:0044267~cellular protein metabolic process	2.42242e-06
GO:0019538~protein metabolic process	5.96957e-06
Functional Group 3
GO:0016310~phosphorylation	0.00341611
GO:0006793~phosphorus metabolic process	0.00602396
GO:0006796~phosphate metabolic process	0.00602396
Functional Group 4
GO:0000375~RNA splicing, via transesterification reactions	0.0071169
GO:0000377~RNA splicing, via transesterification reactions with	0.0071169
bulged adenosine as nucleophile
GO:0000398~nuclear mRNA splicing, via spliceosome	0.0071169
Functional Group 5
GO:0007605~sensory perception of sound	0.00558066
GO:0050954~sensory perception of mechanical stimulus	0.00585043
GO:0007600~sensory perception	0.993765
Functional Group 6
GO:0030518~steroid hormone receptor signaling pathway	0.0317258
GO:0030522~intracellular receptor-mediated signaling pathway	0.0404708
GO:0030521~androgen receptor signaling pathway	0.0441056
